# Supplementary material for: Gallery Architecture and Reproductive Strategy of Ips hauseri (Coleoptera: Curculionidae) in a Picea schrenkiana Forest: Implications for Population Dynamics Under Outbreak Conditions
Source: Insects. 2026 Feb 25;17(3):238. doi: 10.3390/insects17030238 (PMC13026913; doi:10.3390/insects17030238)
Supplement: Supplementary file 1 [file insects-17-00238-s001.zip]

Archive with 1 entries (1 files):
- insects-4134326-supplementary.pdf
